# Supplementary material for: Soybean Oil-Based Biopolymers Induced by Nonthermal Plasma to Enhance the Dyeing of Para-Aramids with a Cationic Dye
Source: Polymers (Basel). 2022 Feb 6;14(3):628. doi: 10.3390/polym14030628 (PMC8838635; doi:10.3390/polym14030628)
Supplement: Supplementary file 1 [file polymers-14-00628-s001.zip]

Archive with 1 entries (1 files):
- polymers-1581034-supplementary.pdf
